# Supplementary material for: Physiological and Transcriptomic Analyses Reveal Commonalities and Specificities in Wheat in Response to Aluminum and Manganese
Source: Curr Issues Mol Biol. 2024 Jan 2;46(1):367–97. doi: 10.3390/cimb46010024 (PMC10814679; doi:10.3390/cimb46010024)
Supplement: Supplementary file 1 [file cimb-46-00024-s001.zip]

Archive with 4 entries (4 files):
- FigureS1-Network topology of different soft threshold powers.pdf
- TableS1-Primers used for qRT-PCR.xlsx
- TableS2-Expression and functional annotation of DEGs in response to Al and Mn (6 sheets contained).xlsx
- TableS3-Expression and functional annotation of genes in 5 MEs (5 sheets contained).xlsx
